# Supplementary material for: Phase Behavior of NR/PMMA Semi-IPNs and Development of Porous Structures
Source: Polymers (Basel). 2023 Mar 8;15(6):1353. doi: 10.3390/polym15061353 (PMC10058802; doi:10.3390/polym15061353)
Supplement: Supplementary file 1 [file polymers-15-01353-s001.zip]

Archive with 1 entries (1 files):
- polymers-2233908-supplementary.pdf
